# Supplementary material for: Lipase-Catalyzed Cyclization of β-Ketothioamides with β-Nitrostyrene for the Synthesis of Tetrasubstituted Dihydrothiophenes
Source: Molecules. 2025 Jul 30;30(15):3202. doi: 10.3390/molecules30153202 (PMC12348498; doi:10.3390/molecules30153202)
Supplement: Supplementary file 1 [file molecules-30-03202-s001.zip]

Archive with 1 entries (1 files):
- molecules-3770150-supplementary.pdf
